# Supplementary material for: Expression profiling suggests the involvement of hormone-related, metabolic, and Wnt signaling pathways in pterygium progression
Source: Front Endocrinol (Lausanne). 2022 Sep 14;13:943275. doi: 10.3389/fendo.2022.943275 (PMC9515788; doi:10.3389/fendo.2022.943275)
Supplement: Supplementary file 1 [file Table_1.xlsx]

## Sheet: Sheet1
Supplementary Table 1:The differentially expressed genes in our mircrorray (Pterygium vs Conjunctiva).
Gene symbol	log2FC	p.value
MUC7	1.80352	5.49e-06
TYRP1	1.67285	0.00384969
HBA1	1.47955	0.00015493
HBB	1.47805	0.00236606
HBA2	1.45329	0.000350168
SFRP2	1.41153	0.000240238
SPP1	1.39263	0.013345
TFF1	1.33278	0.0414067
SNORD17	1.30924	0.0138466
PMEL	1.19671	0.0070019
DCT	1.18147	0.0131744
OGN	1.15298	0.00265624
RNU7-25P	1.10675	0.000678497
MYH11	1.07794	0.00206719
BGN	1.07189	0.00209084
SFRP4	1.05766	0.00016237
OMD	1.04072	0.0285191
SNORD114-3	1.02963	0.000159343
LTBP1	1.02403	0.000345065
F2RL2	1.02174	0.034228
POSTN	1.00515	0.000896978
JUNB	-1.00275	0.00337501
HBEGF	-1.02165	0.00408517
IGLV7-46	-1.04306	0.000284808
C7	-1.04743	0.00108207
FOS	-1.05147	0.00244912
RGS1	-1.05578	0.0141091
ATF3	-1.05797	0.00118829
GPRC5A	-1.07834	0.0052892
RNU1-59P	-1.08583	0.00619336
IGHV3-72	-1.08806	0.0118208
IGLV2-33	-1.10015	0.0017606
IGFBP3	-1.11637	0.000167233
NR4A1	-1.12143	0.0102777
NUAK2	-1.20177	0.00240074
FOSB	-1.21965	0.0387029
PTGS2	-1.25102	0.0375241
IGLV2-18	-1.26814	0.00217838
CYR61	-1.2998	0.000531238
SIK1	-1.31878	0.0054232
APOBEC3A_B	-1.3258	0.00549662
BTG2	-1.44239	0.00294667
EGR1	-1.44692	0.00122547
DUSP5	-1.57664	0.000658011
PRG4	-1.67355	0.00443594
NR4A2	-1.77473	0.0194291
IGHD3-10	-1.80488	0.00103667
AREG	-1.83474	0.0167854
NR4A3	-1.95351	0.0249874
