# Supplementary material for: Expression profiling suggests the involvement of hormone-related, metabolic, and Wnt signaling pathways in pterygium progression
Source: Front Endocrinol (Lausanne). 2022 Sep 14;13:943275. doi: 10.3389/fendo.2022.943275 (PMC9515788; doi:10.3389/fendo.2022.943275)
Supplement: Supplementary file 2 [file Table_2.xls]

## Sheet: GO analysis deg_up
Table S2: Gene Ontology Analysis of differentially expressed gene clusters.
ID	Description	p.adjust	Gene	Ontology	Effect
GO:0031720	haptoglobin binding	2.8e-05	HBA1/HBA2/HBB	MF	Up
GO:0031838	haptoglobin-hemoglobin complex	2.8e-05	HBA1/HBA2/HBB	CC	Up
GO:0005833	hemoglobin complex	2.8e-05	HBA1/HBA2/HBB	CC	Up
GO:0005344	oxygen carrier activity	3.47e-05	HBA1/HBA2/HBB	MF	Up
GO:0015671	oxygen transport	3.47e-05	HBA1/HBA2/HBB	BP	Up
GO:0015669	gas transport	7.23e-05	HBA1/HBA2/HBB	BP	Up
GO:0071682	endocytic vesicle lumen	0.000124079	HBA1/HBA2/HBB	CC	Up
GO:0042438	melanin biosynthetic process	0.000124079	TYRP1/PMEL/DCT	BP	Up
GO:0062023	collagen-containing extracellular matrix	0.000124079	SFRP2/LTBP1/POSTN/BGN/OGN/OMD	CC	Up
GO:0006582	melanin metabolic process	0.000124079	TYRP1/PMEL/DCT	BP	Up
GO:0044550	secondary metabolite biosynthetic process	0.000125745	TYRP1/PMEL/DCT	BP	Up
GO:0042744	hydrogen peroxide catabolic process	0.00017173	HBA1/HBA2/HBB	BP	Up
GO:0042470	melanosome	0.00020133	MYH11/TYRP1/PMEL/DCT	CC	Up
GO:0048770	pigment granule	0.00020133	MYH11/TYRP1/PMEL/DCT	CC	Up
GO:0019825	oxygen binding	0.000247822	HBA1/HBA2/HBB	MF	Up
GO:0005796	Golgi lumen	0.000296957	MUC7/BGN/OGN/OMD	CC	Up
GO:0046189	phenol-containing compound biosynthetic process	0.000409217	TYRP1/PMEL/DCT	BP	Up
GO:2000051	negative regulation of non-canonical Wnt signaling pathway	0.000409217	SFRP4/SFRP2	BP	Up
GO:0004601	peroxidase activity	0.000515227	HBA1/HBA2/HBB	MF	Up
GO:0016684	oxidoreductase activity, acting on peroxide as acceptor	0.00063668	HBA1/HBA2/HBB	MF	Up
GO:0042743	hydrogen peroxide metabolic process	0.000669411	HBA1/HBA2/HBB	BP	Up
GO:0005201	extracellular matrix structural constituent	0.000717513	LTBP1/POSTN/BGN/OGN	MF	Up
GO:0019748	secondary metabolic process	0.000844041	TYRP1/PMEL/DCT	BP	Up
GO:0046148	pigment biosynthetic process	0.000844041	TYRP1/PMEL/DCT	BP	Up
GO:0140104	molecular carrier activity	0.00103716	HBA1/HBA2/HBB	MF	Up
GO:0042440	pigment metabolic process	0.0018827	TYRP1/PMEL/DCT	BP	Up
GO:0016209	antioxidant activity	0.00216508	HBA1/HBA2/HBB	MF	Up
GO:0043473	pigmentation	0.00216508	TYRP1/PMEL/DCT	BP	Up
GO:0043202	lysosomal lumen	0.0028068	BGN/OGN/OMD	CC	Up
GO:0098869	cellular oxidant detoxification	0.0028068	HBA1/HBA2/HBB	BP	Up
GO:0033162	melanosome membrane	0.0028068	TYRP1/DCT	CC	Up
GO:0045009	chitosome	0.0028068	TYRP1/DCT	CC	Up
GO:0090741	pigment granule membrane	0.0028068	TYRP1/DCT	CC	Up
GO:0018958	phenol-containing compound metabolic process	0.00297335	TYRP1/PMEL/DCT	BP	Up
GO:0030021	extracellular matrix structural constituent conferring compression resistance	0.00351842	BGN/OGN	MF	Up
GO:1990748	cellular detoxification	0.00363894	HBA1/HBA2/HBB	BP	Up
GO:0097237	cellular response to toxic substance	0.0041564	HBA1/HBA2/HBB	BP	Up
GO:2000050	regulation of non-canonical Wnt signaling pathway	0.0041564	SFRP4/SFRP2	BP	Up
GO:0043177	organic acid binding	0.00453017	HBA1/HBA2/HBB	MF	Up
GO:0032438	melanosome organization	0.00458772	TYRP1/PMEL	BP	Up
GO:0048753	pigment granule organization	0.0047389	TYRP1/PMEL	BP	Up
GO:0042542	response to hydrogen peroxide	0.0047389	HBA1/HBA2/HBB	BP	Up
GO:0020037	heme binding	0.004811	HBA1/HBA2/HBB	MF	Up
GO:0017147	Wnt-protein binding	0.00512258	SFRP4/SFRP2	MF	Up
GO:0046906	tetrapyrrole binding	0.00553487	HBA1/HBA2/HBB	MF	Up
GO:0098754	detoxification	0.00581276	HBA1/HBA2/HBB	BP	Up
GO:0072562	blood microparticle	0.00708205	HBA1/HBA2/HBB	CC	Up
GO:0030139	endocytic vesicle	0.00857647	HBA1/HBA2/HBB/TYRP1	CC	Up
GO:0007584	response to nutrient	0.00857647	SFRP2/POSTN/SPP1	BP	Up
GO:0048066	developmental pigmentation	0.00980058	TYRP1/DCT	BP	Up
GO:0005775	vacuolar lumen	0.00980058	BGN/OGN/OMD	CC	Up
GO:0060348	bone development	0.0102998	SFRP4/SFRP2/BGN	BP	Up
GO:0043438	acetoacetic acid metabolic process	0.0102998	TYRP1	BP	Up
GO:0048673	collateral sprouting of intact axon in response to injury	0.0102998	SPP1	BP	Up
GO:0048683	regulation of collateral sprouting of intact axon in response to injury	0.0102998	SPP1	BP	Up
GO:0048685	negative regulation of collateral sprouting of intact axon in response to injury	0.0102998	SPP1	BP	Up
GO:0061185	negative regulation of dermatome development	0.0102998	SFRP2	BP	Up
GO:2000119	negative regulation of sodium-dependent phosphate transport	0.0102998	SFRP4	BP	Up
GO:0033059	cellular pigmentation	0.0111923	TYRP1/PMEL	BP	Up
GO:0000302	response to reactive oxygen species	0.0117299	HBA1/HBA2/HBB	BP	Up
GO:0050840	extracellular matrix binding	0.0125119	BGN/SPP1	MF	Up
GO:0022627	cytosolic small ribosomal subunit	0.0127431	HBA1/HBA2	CC	Up
GO:0060560	developmental growth involved in morphogenesis	0.0141594	SFRP2/POSTN/SPP1	BP	Up
GO:1901617	organic hydroxy compound biosynthetic process	0.0142569	TYRP1/PMEL/DCT	BP	Up
GO:0072593	reactive oxygen species metabolic process	0.0153383	HBA1/HBA2/HBB	BP	Up
GO:0090092	regulation of transmembrane receptor protein serine/threonine kinase signaling pathway	0.016139	SFRP4/SFRP2/LTBP1	BP	Up
GO:0004503	tyrosinase activity	0.016139	TYRP1	MF	Up
GO:0006583	melanin biosynthetic process from tyrosine	0.016139	DCT	BP	Up
GO:0016716	oxidoreductase activity, acting on paired donors, with incorporation or reduction of molecular oxygen, another compound as one donor, and incorporation of one atom of oxygen	0.016139	TYRP1	MF	Up
GO:0021847	ventricular zone neuroblast division	0.016139	DCT	BP	Up
GO:0045992	negative regulation of embryonic development	0.016139	SFRP2	BP	Up
GO:2000040	regulation of planar cell polarity pathway involved in axis elongation	0.016139	SFRP2	BP	Up
GO:2000041	negative regulation of planar cell polarity pathway involved in axis elongation	0.016139	SFRP2	BP	Up
GO:2000866	positive regulation of estradiol secretion	0.016139	SPP1	BP	Up
GO:0035567	non-canonical Wnt signaling pathway	0.0170706	SFRP4/SFRP2	BP	Up
GO:0009636	response to toxic substance	0.0173456	HBA1/HBA2/HBB	BP	Up
GO:0090287	regulation of cellular response to growth factor stimulus	0.0215746	SFRP4/SFRP2/LTBP1	BP	Up
GO:0030185	nitric oxide transport	0.0215746	HBB	BP	Up
GO:0035938	estradiol secretion	0.0215746	SPP1	BP	Up
GO:0042662	negative regulation of mesodermal cell fate specification	0.0215746	SFRP2	BP	Up
GO:1902174	positive regulation of keratinocyte apoptotic process	0.0215746	SFRP4	BP	Up
GO:1905771	negative regulation of mesodermal cell differentiation	0.0215746	SFRP2	BP	Up
GO:2000864	regulation of estradiol secretion	0.0215746	SPP1	BP	Up
GO:0060349	bone morphogenesis	0.023171	SFRP4/SFRP2	BP	Up
GO:0033273	response to vitamin	0.023171	POSTN/SPP1	BP	Up
GO:0015935	small ribosomal subunit	0.023171	HBA1/HBA2	CC	Up
GO:0030198	extracellular matrix organization	0.023171	SFRP2/POSTN/MYH11	BP	Up
GO:0043062	extracellular structure organization	0.023171	SFRP2/POSTN/MYH11	BP	Up
GO:0045229	external encapsulating structure organization	0.023171	SFRP2/POSTN/MYH11	BP	Up
GO:0030510	regulation of BMP signaling pathway	0.023171	SFRP4/SFRP2	BP	Up
GO:0030241	skeletal muscle myosin thick filament assembly	0.023171	MYH11	BP	Up
GO:0035583	sequestering of TGFbeta in extracellular matrix	0.023171	LTBP1	BP	Up
GO:0050436	microfibril binding	0.023171	LTBP1	MF	Up
GO:0061054	dermatome development	0.023171	SFRP2	BP	Up
GO:0061056	sclerotome development	0.023171	SFRP2	BP	Up
GO:0061183	regulation of dermatome development	0.023171	SFRP2	BP	Up
GO:0061975	articular cartilage development	0.023171	BGN	BP	Up
GO:0071307	cellular response to vitamin K	0.023171	POSTN	BP	Up
GO:0071688	striated muscle myosin thick filament assembly	0.023171	MYH11	BP	Up
GO:0090244	Wnt signaling pathway involved in somitogenesis	0.023171	SFRP2	BP	Up
GO:1904956	regulation of midbrain dopaminergic neuron differentiation	0.023171	SFRP2	BP	Up
GO:1990523	bone regeneration	0.023171	POSTN	BP	Up
GO:2000118	regulation of sodium-dependent phosphate transport	0.023171	SFRP4	BP	Up
GO:1901655	cellular response to ketone	0.0235844	POSTN/SPP1	BP	Up
GO:0090263	positive regulation of canonical Wnt signaling pathway	0.0254875	SFRP4/SFRP2	BP	Up
GO:0007178	transmembrane receptor protein serine/threonine kinase signaling pathway	0.0254875	SFRP4/SFRP2/LTBP1	BP	Up
GO:0003402	planar cell polarity pathway involved in axis elongation	0.0254875	SFRP2	BP	Up
GO:0004167	dopachrome isomerase activity	0.0254875	DCT	MF	Up
GO:0006710	androgen catabolic process	0.0254875	SPP1	BP	Up
GO:0009996	negative regulation of cell fate specification	0.0254875	SFRP2	BP	Up
GO:0010966	regulation of phosphate transport	0.0254875	SFRP4	BP	Up
GO:0015057	thrombin-activated receptor activity	0.0254875	F2RL2	MF	Up
GO:0021869	forebrain ventricular zone progenitor cell division	0.0254875	DCT	BP	Up
GO:0021873	forebrain neuroblast division	0.0254875	DCT	BP	Up
GO:0031034	myosin filament assembly	0.0254875	MYH11	BP	Up
GO:0031721	hemoglobin alpha binding	0.0254875	HBB	MF	Up
GO:0042661	regulation of mesodermal cell fate specification	0.0254875	SFRP2	BP	Up
GO:0022626	cytosolic ribosome	0.0271037	HBA1/HBA2	CC	Up
GO:0019800	peptide cross-linking via chondroitin 4-sulfate glycosaminoglycan	0.0286157	BGN	BP	Up
GO:0031033	myosin filament organization	0.0286157	MYH11	BP	Up
GO:0032571	response to vitamin K	0.0286157	POSTN	BP	Up
GO:0044341	sodium-dependent phosphate transport	0.0286157	SFRP4	BP	Up
GO:0060028	convergent extension involved in axis elongation	0.0286157	SFRP2	BP	Up
GO:0097283	keratinocyte apoptotic process	0.0286157	SFRP4	BP	Up
GO:1902172	regulation of keratinocyte apoptotic process	0.0286157	SFRP4	BP	Up
GO:0071694	maintenance of protein location in extracellular region	0.0331064	LTBP1	BP	Up
GO:0001503	ossification	0.0334911	SFRP2/SPP1/OMD	BP	Up
GO:0090090	negative regulation of canonical Wnt signaling pathway	0.0350287	SFRP4/SFRP2	BP	Up
GO:0090101	negative regulation of transmembrane receptor protein serine/threonine kinase signaling pathway	0.0350287	SFRP2/LTBP1	BP	Up
GO:0030168	platelet activation	0.0352375	HBB/F2RL2	BP	Up
GO:0009637	response to blue light	0.0355953	DCT	BP	Up
GO:1901388	regulation of transforming growth factor beta activation	0.0355953	LTBP1	BP	Up
GO:1905770	regulation of mesodermal cell differentiation	0.0355953	SFRP2	BP	Up
GO:0030177	positive regulation of Wnt signaling pathway	0.0355953	SFRP4/SFRP2	BP	Up
GO:0030492	hemoglobin binding	0.0388321	HBB	MF	Up
GO:0048023	positive regulation of melanin biosynthetic process	0.0388321	TYRP1	BP	Up
GO:0071394	cellular response to testosterone stimulus	0.0388321	SPP1	BP	Up
GO:1900378	positive regulation of secondary metabolite biosynthetic process	0.0388321	TYRP1	BP	Up
GO:0042060	wound healing	0.0388815	POSTN/HBB/F2RL2	BP	Up
GO:0005178	integrin binding	0.0392302	SFRP2/SPP1	MF	Up
GO:0030509	BMP signaling pathway	0.0394342	SFRP4/SFRP2	BP	Up
GO:0006979	response to oxidative stress	0.039945	HBA1/HBA2/HBB	BP	Up
GO:0005506	iron ion binding	0.039945	HBA1/HBA2	MF	Up
GO:0014866	skeletal myofibril assembly	0.039945	MYH11	BP	Up
GO:0036363	transforming growth factor beta activation	0.039945	LTBP1	BP	Up
GO:0048671	negative regulation of collateral sprouting	0.039945	SPP1	BP	Up
GO:0090179	planar cell polarity pathway involved in neural tube closure	0.039945	SFRP2	BP	Up
GO:1902224	ketone body metabolic process	0.039945	TYRP1	BP	Up
GO:1904338	regulation of dopaminergic neuron differentiation	0.039945	SFRP2	BP	Up
GO:0008083	growth factor activity	0.040312	OGN/TFF1	MF	Up
GO:0042447	hormone catabolic process	0.0425447	SPP1	BP	Up
GO:0090178	regulation of establishment of planar polarity involved in neural tube closure	0.0425447	SFRP2	BP	Up
GO:0071772	response to BMP	0.0425447	SFRP4/SFRP2	BP	Up
GO:0071773	cellular response to BMP stimulus	0.0425447	SFRP4/SFRP2	BP	Up
GO:0030178	negative regulation of Wnt signaling pathway	0.0436067	SFRP4/SFRP2	BP	Up
GO:0001527	microfibril	0.0436067	LTBP1	CC	Up
GO:0005024	transforming growth factor beta-activated receptor activity	0.0436067	LTBP1	MF	Up
GO:0007501	mesodermal cell fate specification	0.0436067	SFRP2	BP	Up
GO:0010454	negative regulation of cell fate commitment	0.0436067	SFRP2	BP	Up
GO:0035581	sequestering of extracellular ligand from receptor	0.0436067	LTBP1	BP	Up
GO:0070493	thrombin-activated receptor signaling pathway	0.0436067	F2RL2	BP	Up
GO:0090177	establishment of planar polarity involved in neural tube closure	0.0436067	SFRP2	BP	Up
GO:2000035	regulation of stem cell division	0.0436067	SFRP2	BP	Up
GO:0048771	tissue remodeling	0.0436067	BGN/SPP1	BP	Up
GO:0031214	biomineral tissue development	0.044742	SPP1/OMD	BP	Up
GO:0110148	biomineralization	0.045411	SPP1/OMD	BP	Up
GO:0042659	regulation of cell fate specification	0.0462743	SFRP2	BP	Up
GO:0008217	regulation of blood pressure	0.0475361	POSTN/HBB	BP	Up
GO:0003214	cardiac left ventricle morphogenesis	0.0475361	SFRP2	BP	Up
GO:0055057	neuroblast division	0.0475361	DCT	BP	Up
GO:0055062	phosphate ion homeostasis	0.0475361	SFRP4	BP	Up
GO:0071481	cellular response to X-ray	0.0475361	SFRP2	BP	Up
GO:0072506	trivalent inorganic anion homeostasis	0.0475361	SFRP4	BP	Up
GO:1900115	extracellular regulation of signal transduction	0.0475361	LTBP1	BP	Up
GO:1900116	extracellular negative regulation of signal transduction	0.0475361	LTBP1	BP	Up
GO:0051216	cartilage development	0.0481587	SFRP2/BGN	BP	Up
GO:0006570	tyrosine metabolic process	0.0481587	DCT	BP	Up
GO:0042249	establishment of planar polarity of embryonic epithelium	0.0481587	SFRP2	BP	Up
GO:0043455	regulation of secondary metabolic process	0.0481587	TYRP1	BP	Up
GO:0043508	negative regulation of JUN kinase activity	0.0481587	SFRP2	BP	Up
GO:0048021	regulation of melanin biosynthetic process	0.0481587	TYRP1	BP	Up
GO:0048681	negative regulation of axon regeneration	0.0481587	SPP1	BP	Up
GO:0060026	convergent extension	0.0481587	SFRP2	BP	Up
GO:0061133	endopeptidase activator activity	0.0481587	SFRP2	MF	Up
GO:1900376	regulation of secondary metabolite biosynthetic process	0.0481587	TYRP1	BP	Up
GO:0010721	negative regulation of cell development	0.048966	POSTN/SPP1	BP	Up
GO:0044391	ribosomal subunit	0.048966	HBA1/HBA2	CC	Up
GO:0031099	regeneration	0.048966	POSTN/SPP1	BP	Up
GO:0005859	muscle myosin complex	0.048966	MYH11	CC	Up
GO:0010771	negative regulation of cell morphogenesis involved in differentiation	0.048966	POSTN	BP	Up
GO:0032585	multivesicular body membrane	0.048966	PMEL	CC	Up
GO:0046459	short-chain fatty acid metabolic process	0.048966	TYRP1	BP	Up
GO:1900025	negative regulation of substrate adhesion-dependent cell spreading	0.048966	POSTN	BP	Up
GO:2000095	regulation of Wnt signaling pathway, planar cell polarity pathway	0.048966	SFRP2	BP	Up
GO:1901654	response to ketone	0.0497157	POSTN/SPP1	BP	Up
GO:0035914	skeletal muscle cell differentiation	4.08e-06	ATF3/EGR1/FOS/BTG2/NR4A1	BP	Down
GO:0001228	DNA-binding transcription activator activity, RNA polymerase II-specific	4.08e-06	ATF3/EGR1/FOS/JUNB/NR4A1/NR4A2/NR4A3/FOSB	MF	Down
GO:0001216	DNA-binding transcription activator activity	4.08e-06	ATF3/EGR1/FOS/JUNB/NR4A1/NR4A2/NR4A3/FOSB	MF	Down
GO:0043435	response to corticotropin-releasing hormone	1.48e-05	NR4A1/NR4A2/NR4A3	BP	Down
GO:0071376	cellular response to corticotropin-releasing hormone stimulus	1.48e-05	NR4A1/NR4A2/NR4A3	BP	Down
GO:0043434	response to peptide hormone	2.61e-05	EGR1/BTG2/NR4A1/AREG/NR4A2/NR4A3/PTGS2	BP	Down
GO:0035259	glucocorticoid receptor binding	4.58e-05	NR4A1/NR4A2/NR4A3	MF	Down
GO:0007519	skeletal muscle tissue development	7.05e-05	ATF3/EGR1/FOS/BTG2/NR4A1	BP	Down
GO:0060538	skeletal muscle organ development	8.13e-05	ATF3/EGR1/FOS/BTG2/NR4A1	BP	Down
GO:0071496	cellular response to external stimulus	8.13e-05	ATF3/NUAK2/FOS/SIK1/NR4A2/PTGS2	BP	Down
GO:0007517	muscle organ development	8.13e-05	ATF3/EGR1/FOS/BTG2/HBEGF/NR4A1	BP	Down
GO:0014706	striated muscle tissue development	0.000208471	ATF3/EGR1/FOS/BTG2/SIK1/NR4A1	BP	Down
GO:0060537	muscle tissue development	0.000252652	ATF3/EGR1/FOS/BTG2/SIK1/NR4A1	BP	Down
GO:0007176	regulation of epidermal growth factor-activated receptor activity	0.000252652	HBEGF/GPRC5A/AREG	BP	Down
GO:0031668	cellular response to extracellular stimulus	0.000364746	ATF3/NUAK2/FOS/SIK1/NR4A2	BP	Down
GO:0035976	transcription factor AP-1 complex	0.000364746	FOS/JUNB	CC	Down
GO:0046683	response to organophosphorus	0.0005652	FOS/AREG/PTGS2/FOSB	BP	Down
GO:0014074	response to purine-containing compound	0.000849727	FOS/AREG/PTGS2/FOSB	BP	Down
GO:0051384	response to glucocorticoid	0.00105783	FOS/AREG/PTGS2/FOSB	BP	Down
GO:0004879	nuclear receptor activity	0.00119276	NR4A1/NR4A2/NR4A3	MF	Down
GO:0098531	ligand-activated transcription factor activity	0.00119276	NR4A1/NR4A2/NR4A3	MF	Down
GO:0048545	response to steroid hormone	0.00130927	FOS/AREG/NR4A3/PTGS2/FOSB	BP	Down
GO:0031960	response to corticosteroid	0.00134305	FOS/AREG/PTGS2/FOSB	BP	Down
GO:1901214	regulation of neuron death	0.00171731	EGR1/FOS/BTG2/NR4A2/NR4A3	BP	Down
GO:0140297	DNA-binding transcription factor binding	0.00178199	FOS/SIK1/NR4A1/NR4A2/NR4A3	MF	Down
GO:0007565	female pregnancy	0.00178199	FOS/JUNB/PTGS2/FOSB	BP	Down
GO:0048660	regulation of smooth muscle cell proliferation	0.00178199	IGFBP3/HBEGF/NR4A3/PTGS2	BP	Down
GO:0071248	cellular response to metal ion	0.00178871	FOS/JUNB/PTGS2/FOSB	BP	Down
GO:0048659	smooth muscle cell proliferation	0.00178871	IGFBP3/HBEGF/NR4A3/PTGS2	BP	Down
GO:0042058	regulation of epidermal growth factor receptor signaling pathway	0.00182942	HBEGF/GPRC5A/AREG	BP	Down
GO:0070997	neuron death	0.00208545	EGR1/FOS/BTG2/NR4A2/NR4A3	BP	Down
GO:0009612	response to mechanical stimulus	0.00208545	FOS/BTG2/PTGS2/FOSB	BP	Down
GO:1901184	regulation of ERBB signaling pathway	0.00209488	HBEGF/GPRC5A/AREG	BP	Down
GO:0005667	transcription regulator complex	0.00209488	FOS/JUNB/NR4A1/NR4A2/NR4A3	CC	Down
GO:0045741	positive regulation of epidermal growth factor-activated receptor activity	0.00209594	HBEGF/AREG	BP	Down
GO:0061469	regulation of type B pancreatic cell proliferation	0.00209594	NR4A1/NR4A3	BP	Down
GO:0044706	multi-multicellular organism process	0.00213791	FOS/JUNB/PTGS2/FOSB	BP	Down
GO:0071241	cellular response to inorganic substance	0.00225993	FOS/JUNB/PTGS2/FOSB	BP	Down
GO:0071277	cellular response to calcium ion	0.00236064	FOS/JUNB/FOSB	BP	Down
GO:0006979	response to oxidative stress	0.00273745	FOS/AREG/NR4A2/NR4A3/PTGS2	BP	Down
GO:0045444	fat cell differentiation	0.00286013	NR4A1/NR4A2/NR4A3/PTGS2	BP	Down
GO:0051591	response to cAMP	0.002928	FOS/AREG/FOSB	BP	Down
GO:0033002	muscle cell proliferation	0.00343739	IGFBP3/HBEGF/NR4A3/PTGS2	BP	Down
GO:0061097	regulation of protein tyrosine kinase activity	0.00353511	HBEGF/GPRC5A/AREG	BP	Down
GO:0007173	epidermal growth factor receptor signaling pathway	0.00396657	HBEGF/GPRC5A/AREG	BP	Down
GO:0044342	type B pancreatic cell proliferation	0.00439481	NR4A1/NR4A3	BP	Down
GO:0051412	response to corticosterone	0.00472857	FOS/FOSB	BP	Down
GO:0038127	ERBB signaling pathway	0.0051704	HBEGF/GPRC5A/AREG	BP	Down
GO:0061629	RNA polymerase II-specific DNA-binding transcription factor binding	0.00520558	FOS/NR4A1/NR4A2/NR4A3	MF	Down
GO:0048661	positive regulation of smooth muscle cell proliferation	0.00558108	HBEGF/NR4A3/PTGS2	BP	Down
GO:0010565	regulation of cellular ketone metabolic process	0.00647444	EGR1/NR4A3/PTGS2	BP	Down
GO:0046697	decidualization	0.00647444	JUNB/PTGS2	BP	Down
GO:0062012	regulation of small molecule metabolic process	0.00717218	EGR1/SIK1/NR4A3/PTGS2	BP	Down
GO:0019216	regulation of lipid metabolic process	0.00734775	EGR1/SIK1/NR4A3/PTGS2	BP	Down
GO:0019814	immunoglobulin complex	0.00807742	IGLV7-46/IGLV2-33/IGHV3-72	CC	Down
GO:0062197	cellular response to chemical stress	0.00811646	FOS/NR4A2/NR4A3/PTGS2	BP	Down
GO:0007612	learning	0.00813151	FOS/BTG2/PTGS2	BP	Down
GO:0016922	nuclear receptor binding	0.00813151	NR4A1/NR4A2/NR4A3	MF	Down
GO:0051592	response to calcium ion	0.00813151	FOS/JUNB/FOSB	BP	Down
GO:0005154	epidermal growth factor receptor binding	0.00841009	HBEGF/AREG	MF	Down
GO:0001975	response to amphetamine	0.00878391	NR4A1/NR4A2	BP	Down
GO:0010038	response to metal ion	0.0093905	FOS/JUNB/PTGS2/FOSB	BP	Down
GO:0001893	maternal placenta development	0.0093905	JUNB/PTGS2	BP	Down
GO:0051385	response to mineralocorticoid	0.0093905	FOS/FOSB	BP	Down
GO:0009267	cellular response to starvation	0.00962044	ATF3/NUAK2/SIK1	BP	Down
GO:0045742	positive regulation of epidermal growth factor receptor signaling pathway	0.00962044	HBEGF/AREG	BP	Down
GO:0032570	response to progesterone	0.00999728	FOS/FOSB	BP	Down
GO:0045923	positive regulation of fatty acid metabolic process	0.010226	NR4A3/PTGS2	BP	Down
GO:1901186	positive regulation of ERBB signaling pathway	0.010226	HBEGF/AREG	BP	Down
GO:0046890	regulation of lipid biosynthetic process	0.0107915	EGR1/SIK1/PTGS2	BP	Down
GO:0045860	positive regulation of protein kinase activity	0.0107994	EGR1/HBEGF/GPRC5A/AREG	BP	Down
GO:0009444	pyruvate oxidation	0.0126053	NR4A3	BP	Down
GO:0010335	response to non-ionic osmotic stress	0.0126053	PTGS2	BP	Down
GO:0014852	regulation of skeletal muscle contraction by neural stimulation via neuromuscular junction	0.0126053	NR4A1	BP	Down
GO:0014860	neurotransmitter secretion involved in regulation of skeletal muscle contraction	0.0126053	NR4A1	BP	Down
GO:0038097	positive regulation of mast cell activation by Fc-epsilon receptor signaling pathway	0.0126053	NR4A3	BP	Down
GO:0051543	regulation of elastin biosynthetic process	0.0126053	HBEGF	BP	Down
GO:0051545	negative regulation of elastin biosynthetic process	0.0126053	HBEGF	BP	Down
GO:0060598	dichotomous subdivision of terminal units involved in mammary gland duct morphogenesis	0.0126053	AREG	BP	Down
GO:0071471	cellular response to non-ionic osmotic stress	0.0126053	PTGS2	BP	Down
GO:0072303	positive regulation of glomerular metanephric mesangial cell proliferation	0.0126053	EGR1	BP	Down
GO:2000273	positive regulation of signaling receptor activity	0.0130276	HBEGF/AREG	BP	Down
GO:0042149	cellular response to glucose starvation	0.0132506	NUAK2/SIK1	BP	Down
GO:1902895	positive regulation of pri-miRNA transcription by RNA polymerase II	0.0132506	EGR1/FOS	BP	Down
GO:0051602	response to electrical stimulus	0.013632	BTG2/NR4A1	BP	Down
GO:0042594	response to starvation	0.0139008	ATF3/NUAK2/SIK1	BP	Down
GO:0050679	positive regulation of epithelial cell proliferation	0.0141191	NR4A1/AREG/NR4A3	BP	Down
GO:0014075	response to amine	0.0141777	NR4A1/NR4A2	BP	Down
GO:0010469	regulation of signaling receptor activity	0.0141777	HBEGF/GPRC5A/AREG	BP	Down
GO:0042180	cellular ketone metabolic process	0.0145425	EGR1/NR4A3/PTGS2	BP	Down
GO:0009314	response to radiation	0.0145425	EGR1/FOS/SIK1/PTGS2	BP	Down
GO:0043618	regulation of transcription from RNA polymerase II promoter in response to stress	0.0162603	ATF3/EGR1	BP	Down
GO:0031669	cellular response to nutrient levels	0.0162603	ATF3/NUAK2/SIK1	BP	Down
GO:0000302	response to reactive oxygen species	0.016905	FOS/AREG/NR4A3	BP	Down
GO:0060135	maternal process involved in female pregnancy	0.0187255	JUNB/PTGS2	BP	Down
GO:0061098	positive regulation of protein tyrosine kinase activity	0.0187255	HBEGF/AREG	BP	Down
GO:0043620	regulation of DNA-templated transcription in response to stress	0.0187255	ATF3/EGR1	BP	Down
GO:0001661	conditioned taste aversion	0.0187255	FOS	BP	Down
GO:0004666	prostaglandin-endoperoxide synthase activity	0.0187255	PTGS2	MF	Down
GO:0008160	protein tyrosine phosphatase activator activity	0.0187255	IGFBP3	MF	Down
GO:0032227	negative regulation of synaptic transmission, dopaminergic	0.0187255	PTGS2	BP	Down
GO:0051542	elastin biosynthetic process	0.0187255	HBEGF	BP	Down
GO:0051866	general adaptation syndrome	0.0187255	NR4A2	BP	Down
GO:0061394	regulation of transcription from RNA polymerase II promoter in response to arsenic-containing substance	0.0187255	ATF3	BP	Down
GO:0071505	response to mycophenolic acid	0.0187255	EGR1	BP	Down
GO:0071506	cellular response to mycophenolic acid	0.0187255	EGR1	BP	Down
GO:0072301	regulation of metanephric glomerular mesangial cell proliferation	0.0187255	EGR1	BP	Down
GO:0090362	positive regulation of platelet-derived growth factor production	0.0187255	PTGS2	BP	Down
GO:1990622	CHOP-ATF3 complex	0.0187255	ATF3	CC	Down
GO:1902893	regulation of pri-miRNA transcription by RNA polymerase II	0.0216883	EGR1/FOS	BP	Down
GO:1901215	negative regulation of neuron death	0.0218878	BTG2/NR4A2/NR4A3	BP	Down
GO:0061614	pri-miRNA transcription by RNA polymerase II	0.0218878	EGR1/FOS	BP	Down
GO:0090257	regulation of muscle system process	0.022082	NR4A1/NR4A3/PTGS2	BP	Down
GO:0050730	regulation of peptidyl-tyrosine phosphorylation	0.0240957	HBEGF/GPRC5A/AREG	BP	Down
GO:0006094	gluconeogenesis	0.0240957	ATF3/SIK1	BP	Down
GO:0021538	epithalamus development	0.0240957	NR4A2	BP	Down
GO:0021986	habenula development	0.0240957	NR4A2	BP	Down
GO:0032765	positive regulation of mast cell cytokine production	0.0240957	NR4A3	BP	Down
GO:0044729	hemi-methylated DNA-binding	0.0240957	EGR1	MF	Down
GO:0060086	circadian temperature homeostasis	0.0240957	EGR1	BP	Down
GO:0072262	metanephric glomerular mesangial cell proliferation involved in metanephros development	0.0240957	EGR1	BP	Down
GO:0090360	platelet-derived growth factor production	0.0240957	PTGS2	BP	Down
GO:0090361	regulation of platelet-derived growth factor production	0.0240957	PTGS2	BP	Down
GO:0098758	response to interleukin-8	0.0240957	EGR1	BP	Down
GO:0098759	cellular response to interleukin-8	0.0240957	EGR1	BP	Down
GO:1900623	regulation of monocyte aggregation	0.0240957	NR4A3	BP	Down
GO:1900625	positive regulation of monocyte aggregation	0.0240957	NR4A3	BP	Down
GO:0008306	associative learning	0.0246501	FOS/BTG2	BP	Down
GO:0007611	learning or memory	0.0248478	FOS/BTG2/PTGS2	BP	Down
GO:0019319	hexose biosynthetic process	0.0248478	ATF3/SIK1	BP	Down
GO:0021954	central nervous system neuron development	0.0251401	BTG2/NR4A2	BP	Down
GO:0030522	intracellular receptor signaling pathway	0.0251401	NR4A1/NR4A2/NR4A3	BP	Down
GO:0071375	cellular response to peptide hormone stimulus	0.0263703	NR4A1/NR4A2/NR4A3	BP	Down
GO:0046364	monosaccharide biosynthetic process	0.026407	ATF3/SIK1	BP	Down
GO:0043154	negative regulation of cysteine-type endopeptidase activity involved in apoptotic process	0.0267978	NR4A1/PTGS2	BP	Down
GO:0034599	cellular response to oxidative stress	0.0279333	FOS/NR4A2/NR4A3	BP	Down
GO:0019217	regulation of fatty acid metabolic process	0.0279333	NR4A3/PTGS2	BP	Down
GO:0010868	negative regulation of triglyceride biosynthetic process	0.0279333	SIK1	BP	Down
GO:0042567	insulin-like growth factor ternary complex	0.0279333	IGFBP3	CC	Down
GO:0042695	thelarche	0.0279333	AREG	BP	Down
GO:0060744	mammary gland branching involved in thelarche	0.0279333	AREG	BP	Down
GO:0060750	epithelial cell proliferation involved in mammary gland duct elongation	0.0279333	AREG	BP	Down
GO:0060751	branch elongation involved in mammary gland duct branching	0.0279333	AREG	BP	Down
GO:0071284	cellular response to lead ion	0.0279333	PTGS2	BP	Down
GO:1903984	positive regulation of TRAIL-activated apoptotic signaling pathway	0.0279333	ATF3	BP	Down
GO:2000182	regulation of progesterone biosynthetic process	0.0279333	EGR1	BP	Down
GO:0014910	regulation of smooth muscle cell migration	0.0279588	IGFBP3/NR4A3	BP	Down
GO:0001666	response to hypoxia	0.028753	EGR1/NR4A2/PTGS2	BP	Down
GO:2000117	negative regulation of cysteine-type endopeptidase activity	0.0293094	NR4A1/PTGS2	BP	Down
GO:0002042	cell migration involved in sprouting angiogenesis	0.0296964	NR4A1/PTGS2	BP	Down
GO:0046982	protein heterodimerization activity	0.0298832	ATF3/NR4A1/NR4A2	MF	Down
GO:0007631	feeding behavior	0.030471	FOS/NR4A3	BP	Down
GO:0009416	response to light stimulus	0.0306952	FOS/SIK1/PTGS2	BP	Down
GO:0036293	response to decreased oxygen levels	0.0306952	EGR1/NR4A2/PTGS2	BP	Down
GO:0016942	insulin-like growth factor binding protein complex	0.0306952	IGFBP3	CC	Down
GO:0032762	mast cell cytokine production	0.0306952	NR4A3	BP	Down
GO:0032763	regulation of mast cell cytokine production	0.0306952	NR4A3	BP	Down
GO:0032792	negative regulation of CREB transcription factor activity	0.0306952	SIK1	BP	Down
GO:0036454	growth factor complex	0.0306952	IGFBP3	CC	Down
GO:0036476	neuron death in response to hydrogen peroxide	0.0306952	NR4A3	BP	Down
GO:0070487	monocyte aggregation	0.0306952	NR4A3	BP	Down
GO:0071504	cellular response to heparin	0.0306952	EGR1	BP	Down
GO:0072223	metanephric glomerular mesangium development	0.0306952	EGR1	BP	Down
GO:1902219	negative regulation of intrinsic apoptotic signaling pathway in response to osmotic stress	0.0306952	PTGS2	BP	Down
GO:1903207	regulation of hydrogen peroxide-induced neuron death	0.0306952	NR4A3	BP	Down
GO:1903208	negative regulation of hydrogen peroxide-induced neuron death	0.0306952	NR4A3	BP	Down
GO:0050890	cognition	0.0317241	FOS/BTG2/PTGS2	BP	Down
GO:0014909	smooth muscle cell migration	0.0319779	IGFBP3/NR4A3	BP	Down
GO:0006958	complement activation, classical pathway	0.0335101	C7/IGHV3-72	BP	Down
GO:1901216	positive regulation of neuron death	0.0338927	EGR1/FOS	BP	Down
GO:0070482	response to oxygen levels	0.0344687	EGR1/NR4A2/PTGS2	BP	Down
GO:0046543	development of secondary female sexual characteristics	0.0349232	AREG	BP	Down
GO:0060136	embryonic process involved in female pregnancy	0.0349232	JUNB	BP	Down
GO:0072126	positive regulation of glomerular mesangial cell proliferation	0.0349232	EGR1	BP	Down
GO:1902218	regulation of intrinsic apoptotic signaling pathway in response to osmotic stress	0.0349232	PTGS2	BP	Down
GO:0010631	epithelial cell migration	0.0365693	HBEGF/NR4A1/PTGS2	BP	Down
GO:1901653	cellular response to peptide	0.0366253	NR4A1/NR4A2/NR4A3	BP	Down
GO:0090132	epithelium migration	0.0369452	HBEGF/NR4A1/PTGS2	BP	Down
GO:0014812	muscle cell migration	0.0373413	IGFBP3/NR4A3	BP	Down
GO:0090130	tissue migration	0.0374592	HBEGF/NR4A1/PTGS2	BP	Down
GO:0030316	osteoclast differentiation	0.0374592	FOS/JUNB	BP	Down
GO:0005579	membrane attack complex	0.0374592	C7	CC	Down
GO:0006701	progesterone biosynthetic process	0.0374592	EGR1	BP	Down
GO:0010385	double-stranded methylated DNA binding	0.0374592	EGR1	MF	Down
GO:0031394	positive regulation of prostaglandin biosynthetic process	0.0374592	PTGS2	BP	Down
GO:0035726	common myeloid progenitor cell proliferation	0.0374592	NR4A3	BP	Down
GO:0061737	leukotriene signaling pathway	0.0374592	RGS1	BP	Down
GO:0071503	response to heparin	0.0374592	EGR1	BP	Down
GO:1903121	regulation of TRAIL-activated apoptotic signaling pathway	0.0374592	ATF3	BP	Down
GO:2000210	positive regulation of anoikis	0.0374592	SIK1	BP	Down
GO:2001233	regulation of apoptotic signaling pathway	0.0374592	ATF3/NR4A2/PTGS2	BP	Down
GO:0030669	clathrin-coated endocytic vesicle membrane	0.0386269	HBEGF/AREG	CC	Down
GO:0050678	regulation of epithelial cell proliferation	0.0386269	NR4A1/AREG/NR4A3	BP	Down
GO:0032496	response to lipopolysaccharide	0.0386895	FOS/NR4A1/PTGS2	BP	Down
GO:0018108	peptidyl-tyrosine phosphorylation	0.0403019	HBEGF/GPRC5A/AREG	BP	Down
GO:0008627	intrinsic apoptotic signaling pathway in response to osmotic stress	0.0403019	PTGS2	BP	Down
GO:0031995	insulin-like growth factor II binding	0.0403019	IGFBP3	MF	Down
GO:0045136	development of secondary sexual characteristics	0.0403019	AREG	BP	Down
GO:0046886	positive regulation of hormone biosynthetic process	0.0403019	EGR1	BP	Down
GO:0072239	metanephric glomerulus vasculature development	0.0403019	EGR1	BP	Down
GO:1901724	positive regulation of cell proliferation involved in kidney development	0.0403019	EGR1	BP	Down
GO:1902949	positive regulation of tau-protein kinase activity	0.0403019	EGR1	BP	Down
GO:0018212	peptidyl-tyrosine modification	0.0403187	HBEGF/GPRC5A/AREG	BP	Down
GO:0002455	humoral immune response mediated by circulating immunoglobulin	0.0421409	C7/IGHV3-72	BP	Down
GO:0006956	complement activation	0.0429777	C7/IGHV3-72	BP	Down
GO:0002237	response to molecule of bacterial origin	0.0429777	FOS/NR4A1/PTGS2	BP	Down
GO:0008140	cAMP response element binding protein binding	0.0429777	SIK1	MF	Down
GO:0009629	response to gravity	0.0429777	FOS	BP	Down
GO:0019371	cyclooxygenase pathway	0.0429777	PTGS2	BP	Down
GO:0051541	elastin metabolic process	0.0429777	HBEGF	BP	Down
GO:0060600	dichotomous subdivision of an epithelial terminal unit	0.0429777	AREG	BP	Down
GO:0090271	positive regulation of fibroblast growth factor production	0.0429777	PTGS2	BP	Down
GO:2001280	positive regulation of unsaturated fatty acid biosynthetic process	0.0429777	PTGS2	BP	Down
GO:0070851	growth factor receptor binding	0.0435697	HBEGF/AREG	MF	Down
GO:0001503	ossification	0.0437395	JUNB/AREG/PTGS2	BP	Down
GO:0032355	response to estradiol	0.0437395	AREG/PTGS2	BP	Down
GO:0001890	placenta development	0.0441118	JUNB/PTGS2	BP	Down
GO:0045786	negative regulation of cell cycle	0.0442628	BTG2/NR4A1/PTGS2	BP	Down
GO:0045334	clathrin-coated endocytic vesicle	0.0449847	HBEGF/AREG	CC	Down
GO:0062013	positive regulation of small molecule metabolic process	0.0449847	NR4A3/PTGS2	BP	Down
GO:0042542	response to hydrogen peroxide	0.0449847	AREG/NR4A3	BP	Down
GO:0031915	positive regulation of synaptic plasticity	0.0449847	PTGS2	BP	Down
GO:0072124	regulation of glomerular mesangial cell proliferation	0.0449847	EGR1	BP	Down
GO:0072203	cell proliferation involved in metanephros development	0.0449847	EGR1	BP	Down
GO:0090209	negative regulation of triglyceride metabolic process	0.0449847	SIK1	BP	Down
GO:2000253	positive regulation of feeding behavior	0.0449847	NR4A3	BP	Down
GO:0050673	epithelial cell proliferation	0.046839	NR4A1/AREG/NR4A3	BP	Down
GO:0043524	negative regulation of neuron apoptotic process	0.046839	BTG2/NR4A2	BP	Down
GO:0071456	cellular response to hypoxia	0.046839	EGR1/PTGS2	BP	Down
GO:0045834	positive regulation of lipid metabolic process	0.0477851	NR4A3/PTGS2	BP	Down
GO:0009750	response to fructose	0.0481805	PTGS2	BP	Down
GO:0072110	glomerular mesangial cell proliferation	0.0481805	EGR1	BP	Down
GO:0002440	production of molecular mediator of immune response	0.0488788	IGLV7-46/IGLV2-33/NR4A3	BP	Down
GO:0002253	activation of immune response	0.0496351	C7/IGHV3-72/NR4A3	BP	Down
GO:0034614	cellular response to reactive oxygen species	0.0496351	FOS/NR4A3	BP	Down
GO:0003012	muscle system process	0.0497938	NR4A1/NR4A3/PTGS2	BP	Down
GO:0008083	growth factor activity	0.0497938	HBEGF/AREG	MF	Down
BP: biological process; CC: cellular component; MF: molecular function.
