# Supplementary material for: Expression profiling suggests the involvement of hormone-related, metabolic, and Wnt signaling pathways in pterygium progression
Source: Front Endocrinol (Lausanne). 2022 Sep 14;13:943275. doi: 10.3389/fendo.2022.943275 (PMC9515788; doi:10.3389/fendo.2022.943275)
Supplement: Supplementary file 3 [file Table_3.xlsx]

## Sheet: Sheet1
Table S3: Results of Gene Set Enrichment Analysis
NAME	SIZE	ES	NES	NOM p-val	FDR q-val	Datasets	Change
HALLMARK_MITOTIC_SPINDLE	197	0.3	4.64	0	0	microarray	Up
HALLMARK_MYC_TARGETS_V1	194	0.27	4.31	0	0
HALLMARK_EPITHELIAL_MESENCHYMAL_TRANSITION	197	0.26	4.1	0	0
HALLMARK_UV_RESPONSE_DN	137	0.26	3.39	0	0
HALLMARK_OXIDATIVE_PHOSPHORYLATION	183	0.22	3.23	0	0
HALLMARK_DNA_REPAIR	145	0.21	2.82	0	0
HALLMARK_ADIPOGENESIS	190	0.18	2.76	0	0
HALLMARK_E2F_TARGETS	193	0.18	2.74	0	0
HALLMARK_APICAL_JUNCTION	193	0.18	2.7	0	0
HALLMARK_G2M_CHECKPOINT	189	0.18	2.63	0	0
HALLMARK_HEME_METABOLISM	193	0.17	2.54	0	0
HALLMARK_MYC_TARGETS_V2	57	0.28	2.44	0	0.001
HALLMARK_INTERFERON_ALPHA_RESPONSE	94	0.22	2.39	0	0.001
HALLMARK_FATTY_ACID_METABOLISM	154	0.17	2.32	0	0.001
HALLMARK_PROTEIN_SECRETION	95	0.19	2.07	0.002	0.007
HALLMARK_INTERFERON_GAMMA_RESPONSE	196	0.12	1.79	0.015	0.041
HALLMARK_PI3K_AKT_MTOR_SIGNALING	104	0.15	1.72	0.025	0.057
HALLMARK_TGF_BETA_SIGNALING	54	0.19	1.6	0.049	0.102
HALLMARK_GLYCOLYSIS	197	0.1	1.56	0.051	0.115
HALLMARK_IL6_JAK_STAT3_SIGNALING	87	0.14	1.46	0.104	0.173
HALLMARK_UNFOLDED_PROTEIN_RESPONSE	107	0.13	1.46	0.096	0.165
HALLMARK_MYOGENESIS	197	0.09	1.42	0.102	0.188
HALLMARK_MTORC1_SIGNALING	195	0.09	1.41	0.115	0.186
HALLMARK_BILE_ACID_METABOLISM	112	0.12	1.37	0.123	0.206
HALLMARK_WNT_BETA_CATENIN_SIGNALING	42	0.19	1.37	0.14	0.201
HALLMARK_KRAS_SIGNALING_UP	192	0.09	1.33	0.143	0.225
HALLMARK_EPITHELIAL_MESENCHYMAL_TRANSITION	161	0.58	1.59	0	0.006	GSE83627
HALLMARK_G2M_CHECKPOINT	151	0.58	1.59	0	0.004
HALLMARK_E2F_TARGETS	136	0.57	1.57	0	0.004
HALLMARK_ANGIOGENESIS	27	0.61	1.51	0.002	0.008
HALLMARK_APICAL_SURFACE	27	0.59	1.46	0.004	0.016
HALLMARK_TGF_BETA_SIGNALING	34	0.58	1.45	0.009	0.015
HALLMARK_APICAL_JUNCTION	128	0.51	1.39	0	0.033
HALLMARK_COAGULATION	98	0.52	1.39	0	0.03
HALLMARK_MITOTIC_SPINDLE	137	0.5	1.36	0	0.037
HALLMARK_HEDGEHOG_SIGNALING	24	0.56	1.36	0.036	0.035
HALLMARK_APOPTOSIS	100	0.5	1.34	0.003	0.044
HALLMARK_P53_PATHWAY	121	0.47	1.28	0.007	0.091
HALLMARK_HYPOXIA	109	0.47	1.27	0.009	0.094
HALLMARK_GLYCOLYSIS	136	0.46	1.26	0.005	0.108
HALLMARK_TNFA_SIGNALING_VIA_NFKB	104	0.47	1.26	0.015	0.103
HALLMARK_UV_RESPONSE_DN	84	0.46	1.23	0.032	0.14
HALLMARK_KRAS_SIGNALING_DN	93	0.46	1.22	0.028	0.145
HALLMARK_HEME_METABOLISM	106	0.45	1.22	0.03	0.141
HALLMARK_INFLAMMATORY_RESPONSE	126	0.45	1.21	0.016	0.142
HALLMARK_MYOGENESIS	111	0.44	1.2	0.052	0.163
HALLMARK_SPERMATOGENESIS	78	0.45	1.19	0.075	0.181
HALLMARK_PROTEIN_SECRETION	70	0.44	1.16	0.118	0.24
HALLMARK_EPITHELIAL_MESENCHYMAL_TRANSITION	195	0.57	2.64	0	0	GSE51995
HALLMARK_G2M_CHECKPOINT	190	0.55	2.55	0	0
HALLMARK_E2F_TARGETS	194	0.51	2.37	0	0
HALLMARK_MITOTIC_SPINDLE	197	0.44	2.04	0	0
HALLMARK_MTORC1_SIGNALING	194	0.43	1.98	0	0
HALLMARK_COAGULATION	136	0.45	1.96	0	0
HALLMARK_ANGIOGENESIS	36	0.55	1.86	0.002	0.001
HALLMARK_GLYCOLYSIS	196	0.39	1.81	0	0.002
HALLMARK_APICAL_JUNCTION	193	0.39	1.81	0	0.002
HALLMARK_PROTEIN_SECRETION	95	0.42	1.76	0	0.003
HALLMARK_INFLAMMATORY_RESPONSE	197	0.35	1.6	0.002	0.012
HALLMARK_TGF_BETA_SIGNALING	54	0.41	1.54	0.008	0.02
HALLMARK_APOPTOSIS	158	0.33	1.51	0.004	0.026
HALLMARK_IL6_JAK_STAT3_SIGNALING	87	0.36	1.48	0.03	0.034
HALLMARK_ALLOGRAFT_REJECTION	195	0.31	1.43	0.004	0.05
HALLMARK_IL2_STAT5_SIGNALING	194	0.3	1.42	0.002	0.053
HALLMARK_XENOBIOTIC_METABOLISM	195	0.3	1.41	0.004	0.052
HALLMARK_CHOLESTEROL_HOMEOSTASIS	72	0.35	1.41	0.031	0.05
HALLMARK_KRAS_SIGNALING_UP	193	0.3	1.39	0.015	0.055
HALLMARK_FATTY_ACID_METABOLISM	154	0.31	1.37	0.029	0.063
HALLMARK_P53_PATHWAY	192	0.29	1.36	0.023	0.063
HALLMARK_HEDGEHOG_SIGNALING	35	0.39	1.32	0.086	0.087
HALLMARK_HEME_METABOLISM	191	0.28	1.29	0.025	0.11
HALLMARK_APICAL_SURFACE	43	0.36	1.28	0.135	0.115
HALLMARK_PI3K_AKT_MTOR_SIGNALING	104	0.3	1.25	0.084	0.139
HALLMARK_BILE_ACID_METABOLISM	112	0.29	1.23	0.087	0.159
HALLMARK_MYC_TARGETS_V1	193	0.26	1.23	0.071	0.157
HALLMARK_MYOGENESIS	198	0.25	1.19	0.099	0.195
HALLMARK_REACTIVE_OXYGEN_SPECIES_PATHWAY	46	0.32	1.19	0.177	0.189
HALLMARK_SPERMATOGENESIS	132	0.27	1.19	0.13	0.191
HALLMARK_EPITHELIAL_MESENCHYMAL_TRANSITION	191	0.6	2.41	0	0	GSE2513
HALLMARK_ANGIOGENESIS	35	0.61	1.83	0	0.001
HALLMARK_COAGULATION	133	0.42	1.6	0	0.027
HALLMARK_KRAS_SIGNALING_UP	190	0.39	1.55	0	0.032
HALLMARK_ADIPOGENESIS	172	0.37	1.43	0.007	0.077
HALLMARK_INFLAMMATORY_RESPONSE	193	0.36	1.42	0.002	0.072
HALLMARK_MYOGENESIS	194	0.33	1.34	0.019	0.138
HALLMARK_EPITHELIAL_MESENCHYMAL_TRANSITION	196	0.64	1.94	0	0	GSE151872
HALLMARK_ALLOGRAFT_REJECTION	195	0.55	1.67	0	0.002
HALLMARK_ANGIOGENESIS	36	0.61	1.63	0.001	0.003
HALLMARK_IL2_STAT5_SIGNALING	195	0.5	1.51	0.001	0.017
HALLMARK_IL6_JAK_STAT3_SIGNALING	87	0.52	1.51	0	0.014
HALLMARK_KRAS_SIGNALING_UP	194	0.49	1.48	0	0.017
HALLMARK_COMPLEMENT	198	0.47	1.43	0	0.038
HALLMARK_UV_RESPONSE_DN	138	0.48	1.42	0.002	0.036
HALLMARK_G2M_CHECKPOINT	190	0.47	1.41	0	0.036
HALLMARK_APICAL_JUNCTION	193	0.46	1.39	0.003	0.05
HALLMARK_E2F_TARGETS	195	0.44	1.35	0.004	0.07
HALLMARK_INFLAMMATORY_RESPONSE	197	0.45	1.35	0.002	0.067
HALLMARK_COAGULATION	138	0.44	1.32	0.014	0.095
HALLMARK_TGF_BETA_SIGNALING	54	0.47	1.3	0.074	0.117
HALLMARK_MYOGENESIS	198	0.43	1.29	0.012	0.109
HALLMARK_XENOBIOTIC_METABOLISM	195	0.41	1.26	0.024	0.167
HALLMARK_ADIPOGENESIS	191	0.41	1.25	0.033	0.172
HALLMARK_TNFA_SIGNALING_VIA_NFKB	198	-0.29	-4.95	0	0	microarray	Down
HALLMARK_KRAS_SIGNALING_DN	194	-0.14	-2.36	0	0.002
HALLMARK_SPERMATOGENESIS	133	-0.12	-1.75	0.03	0.062
HALLMARK_HYPOXIA	191	-0.09	-1.53	0.06	0.14
HALLMARK_ESTROGEN_RESPONSE_EARLY	194	-0.31	-1.43	0.012	0.121	GSE51995
HALLMARK_TNFA_SIGNALING_VIA_NFKB	194	-0.45	-1.83	0	0.007	GSE2513
HALLMARK_UV_RESPONSE_UP	152	-0.42	-1.65	0	0.021
HALLMARK_P53_PATHWAY	189	-0.37	-1.48	0.006	0.101
HALLMARK_HYPOXIA	184	-0.34	-1.38	0.013	0.184
HALLMARK_UNFOLDED_PROTEIN_RESPONSE	105	-0.36	-1.37	0.035	0.172
HALLMARK_INTERFERON_ALPHA_RESPONSE	95	-0.24	-1.11	0.25	0.225	GSE151872
ES, Enrichment score; NES, Normalized enrichment score; NOM p-val, Nominal p value; FDR, False discovery rate.
